# Supplementary material for: Validated Screening Tools for Common Mental Disorders in Low and Middle Income Countries: A Systematic Review
Source: PLoS One. 2016 Jun 16;11(6):e0156939. doi: 10.1371/journal.pone.0156939 (PMC4911088; doi:10.1371/journal.pone.0156939)
Supplement: S1 File — Complete database of results extracted from the included studies. (XLSX) [file pone.0156939.s001.xlsx]

## Sheet: S1 File. Results Database
Author	Disorder Type	Specific Disorder	Screening Tool	No. Questions	Question Style	Language	Subregion	Country	Setting Level 1	Setting Level 2	Population Level 1	Population Level 2	Study Quality	No. Participants	Prevalence (%)	Screening Tool Administrator	Gold Standard	GS Administrator	AUC	Cut-Off Score	Sensitivity (%)	Specificity (%)	DOR	Screening Tool Validity
Sheng (2010)	Anxiety	Any anxiety disorder	Case description	3	Likert	Chinese	Asia - East	China	Mixed	Clinic	Adult	Clinical - Psychiatric outpatients	Good	80	16.25	Mental health professional	MINI	Mental health professional	0.865	0/1	73	93	35.9206	Strong
Tran et al. (2013)	Anxiety	Any anxiety disorder	DASS-A	7	Likert	Vietnamese	Asia - Southeast	Vietnam	Rural	Community	Adult	General population (women with young children)	Fair	221	10.9	Medical professional	SCID	Mental health professional	0.806	9/10	79.2	67	7.73077	Weak
Abiodun (1994)	Anxiety	Any anxiety disorder	HADS-A	7	Likert	English/Yoruba	Africa - West	Nigeria	Mixed	Clinic	Adult	Clinical - Hospital gynaecology patients	Good	233	9.4	Self report / non-medical interviewer	PSE	Mental health professional	Unknown	7/8	90.9	86.5	64.0037	Very Strong
Abiodun (1994)	Anxiety	Any anxiety disorder	HADS-A	7	Likert	English/Yoruba	Africa - West	Nigeria	Mixed	Clinic	Adult	Clinical - Hospital surgery patients	Good	275	7.3	Self report / non-medical interviewer	PSE	Mental health professional	Unknown	7/8	85	87.1	38.261	Strong
Abiodun (1994)	Anxiety	Any anxiety disorder	HADS-A	7	Likert	English/Yoruba	Africa - West	Nigeria	Urban	Clinic	Perinatal	Antenatal women	Good	240	5.8	Self report / non-medical interviewer	PSE	Mental health professional	Unknown	7/8	92.9	90.2	120.431	Very Strong
Abiodun (1994)	Anxiety	Any anxiety disorder	HADS-A	7	Likert	English/Yoruba	Africa - West	Nigeria	Urban	Community	Adult	General population	Good	330	7.3	Self report / non-medical interviewer	PSE	Mental health professional	Unknown	7/8	87.5	90.6	67.4681	Very Strong
Botega et al. (1995)	Anxiety	Any anxiety disorder	HADS-A	7	Likert	Portuguese	America - South	Brazil	Mixed	Clinic	Adult	Clinical - Hospital inpatients	Unblinded?	78	20.5	Non-medical interviewer	CIS-R	Medical professional	Unknown	8/9*	93.7	72.6	39.4081	Strong
Botega et al. (1998)	Anxiety	Any anxiety disorder	HADS-A	7	Likert	Portuguese	America - South	Brazil	Mixed	Clinic	Adult	Mentally ill - Epilepsy	Fair	56	42.8	Mental health professional	DSM	Mental health professional	Unknown	8/9	78.6	80.6	15.2596	Fair
Castro et al. (2006)	Anxiety	Any anxiety disorder	HADS-A	7	Likert	Portuguese	America - South	Brazil	Mixed	Clinic	Adult	Physically ill - Chronic pain	Unblinded?	91	46.2	Non-medical interviewer	MINI	Unknown	Unknown	7/8*	91.7	41.8	7.93496	Weak
Sheng (2010)	Anxiety	Any anxiety disorder	HADS-A	7	Likert	Chinese	Asia - East	China	Mixed	Clinic	Adult	Clinical - Psychiatric outpatients	Good	80	16.25	Mental health professional	MINI	Mental health professional	0.926	5/6	86	79	23.1088	Strong
Hollander et al. (2007)	Anxiety	Any anxiety disorder	HSCL-25 (anx subscale)	10	Likert	Russian	Asia - Central	Tajikistan	Mixed	Clinic	Adult	Clinical - Psychiatric outpatients	Good	75	Unknown	Mental health professional	DSM	Mental health professional	Unknown	1.5/1.6	84	60	7.875	Weak
Sherina et al. (2012b)	Anxiety	Generalised anxiety disorder	GAD-7	7	Likert	Malay	Asia - Southeast	Malaysia	Urban	Clinic	Adult	Clinical - PCC attendees (women)	Acceptable	146	26	Self report	CIDI	Medical professional	Unknown	7/8*	76.3	94.4	54.27	Very Strong
Yang et al. (2014)	Anxiety	Generalised anxiety disorder	HADS-A	7	Likert	Chinese	Asia - East	China	Mixed	Clinic	Adult	Physically ill - Psycho-cardiological outpatients	Unblinded?	100	15	Medical professional	MINI	Medical professional	0.81	5/6	81.6	75.8	13.8908	Fair
Spies et al. (2009b)	Anxiety	Generalised anxiety disorder	K-10	10	Likert	Xhosa/Afrikaans/English	Africa - South	South Africa	Urban	Clinic	Adult	HIV+	Fair	429	18.4	Self report	MINI	Unknown	0.78	29/30	72	80	10.2857	Fair
Spies et al. (2009b)	Anxiety	Panic disorder	K-10	10	Likert	Xhosa/Afrikaans/English	Africa - South	South Africa	Urban	Clinic	Adult	HIV+	Fair	429	15.3	Self report	MINI	Unknown	0.77	27/28	80	74	11.3846	Fair
Spies et al. (2009a)	Anxiety	Panic disorder	K-10	10	Likert	Afrikaans	Africa - South	South Africa	Urban	Clinic	Perinatal	Antenatal women	Fair	129	1.5	Unknown	SCID	Unknown	0.71	38/39	50	98	49	Strong
Corapcioglu & Ozer (2004)	Anxiety	Panic disorder	PHQ-r	5	Likert	Turkish	Asia - West	Turkey	Urban	Clinic	Adult	Clinical - PCC attendees	Acceptable	1387	2.8	Self report	DSM	Mental health professional	Unknown	4/5*	74.4	98.4	178.734	Very Strong
Osorio et al. (2011)	Anxiety	Social anxiety disorder	BAI	21	Likert	Portuguese	America - South	Brazil	Urban	Community	Adult	Students - University	Good	178	49.4	Self report	SCID	Non-medical interviewer	0.78	9/10	74	71	6.96817	Weak
Osorio et al. (2010a)	Anxiety	Social anxiety disorder	BSPS	18	Likert	Portuguese	America - South	Brazil	Urban	Community	Adult	Students - University	Good	178	49.4	Self report	SCID	Non-medical interviewer	0.92	18/19	89	82	36.8586	Strong
Spies et al. (2009b)	Anxiety	Social anxiety disorder	K-10	10	Likert	Xhosa/Afrikaans/English	Africa - South	South Africa	Urban	Clinic	Adult	HIV+	Fair	429	12.3	Self report	MINI	Unknown	0.9	29/30	92	80	46	Strong
Spies et al. (2009a)	Anxiety	Social anxiety disorder	K-10	10	Likert	Afrikaans	Africa - South	South Africa	Urban	Clinic	Perinatal	Antenatal women	Fair	129	0.8	Unknown	SCID	Unknown	0.76	26/27	99	75	297	Very Strong
D'El Rey & Matos (2009)	Anxiety	Social anxiety disorder	Mini-SPIN	3	Likert	Portuguese	America - South	Brazil	Urban	Community	Adult	General population	Fair	644	33.9	Self report	SCID	Mental health professional	Unknown	6/7	84.8	88.6	43.3592	Strong
Osorio et al. (2007)	Anxiety	Social anxiety disorder	Mini-SPIN	3	Likert	Portuguese	America - South	Brazil	Urban	Community	Adult	Students - University	Fair	590	67.7	Unknown	SCID	Mental health professional	0.81	6/7	78	68	7.53409	Weak
Osorio et al. (2010b)	Anxiety	Social anxiety disorder	SPIN	17	Likert	Portuguese	America - South	Brazil	Urban	Community	Adult	Students - University	Good	178	49.4	Self report	SCID	Non-medical interviewer	0.91	20/21	85	86	34.8095	Strong
Mbewe et al. (2013)	CMD	Any CMD	10 question screen	10	Likert	Nyanja/Bemba	Africa - East	Zambia	Mixed	Clinic	Adult	Mentally ill - Epilepsy	Good	575	53.7	Medical professional	DSM	Mental health professional	Unknown	17/18	56.6	68.1	2.78409	Weak
Biswas et al. (2009)	CMD	Any CMD	2 question screen	2	Binary	Tamil	Asia - South	India	Urban	Community	Elderly	General population (aged 60+)	Good	204	31.5	Unknown	CIS-R	CIS-R	Unknown	Yes to both	73.8	67	5.71895	Weak
Biswas et al. (2009)	CMD	Any CMD	2 question screen	2	Binary	Tamil	Asia - South	India	Urban	Community	Elderly	General population (aged 60+)	Good	204	31.5	Unknown	CIS-R	Unknown	Unknown	Yes to either	93.8	48.2	14.0776	Fair
Mahfoud et al. (2011)	CMD	Any CMD	AYMH	21	Likert	Arabic	Asia - West	Lebanon	Urban	Community	Child & Adolescent	Clinical - Social services attendees (aged 10-14)	Good	153	17.6	Mental health professional	K-SADS	Mental health professional	0.71	39/40	63	79	6.40541	Weak
Sheng (2010)	CMD	Any CMD	Case description	3	Likert	Chinese	Asia - East	China	Mixed	Clinic	Adult	Clinical - Psychiatric outpatients	Good	80	63.75	Mental health professional	MINI	Mental health professional	0.998	2/3	98	93	651	Very Strong
Araya et al. (1992)	CMD	Any CMD	CGHQ-12	12	Likert	Spanish	America - South	Chile	Urban	Clinic	Adult	Clinical - PCC attendees	Good	163	53.4	Self report / non-medical interviewer	CIS-R	Non-medical interviewer / Mental health professional	0.77	7/8	77	68	7.11413	Weak
Jordans et al. (2008)	CMD	Any CMD	CPDS	7	Likert	Kirundi	Africa - East	Burundi	Mixed	Mixed	Child & Adolescent	Trauma survivors - Conflict (aged 10-15)	Good	65	30.8	Non-medical interviewer	K-SADS	Mental health professional	0.79	7/8	84	60	7.875	Weak
Tran et al. (2013)	CMD	Any CMD	DASS	21	Likert	Vietnamese	Asia - Southeast	Vietnam	Rural	Community	Adult	General population (women with young children)	Fair	221	19.5	Medical professional	SCID	Mental health professional	0.819	33/34	79.1	77	12.6705	Fair
Tesfaye et al. (2010)	CMD	Any CMD	EPDS	10	Likert	Amharic	Africa - East	Ethiopia	Rural	Clinic	Perinatal	Postnatal women	Good	100	19	Medical professional	CPRS	Mental health professional	0.85	6/7	78.9	75.3	11.3997	Fair
Hanlon et al. (2008)	CMD	Any CMD	EPDS	10	Likert	Amharic	Africa - East	Ethiopia	Rural	Community	Perinatal	Ante & Postnatal women	Very good	101	16	Non-medical interviewer	CPRS	Mental health professional	0.62	5/6	76.5	36.1	1.83908	Weak
Weobong et al. (2009)	CMD	Any CMD	EPDS	10	Likert	Twi	Africa - West	Ghana	Rural	Community	Perinatal	Postnatal women	Very good	160	11.3	Non-medical interviewer	CPRS	Mental health professional	0.84	10/11	78	73	9.58586	Weak
Tran et al. (2012)	CMD	Any CMD	EPDS	10	Likert	Vietnamese	Asia - Southeast	Vietnam	Mixed	Clinic	Perinatal	Postnatal men	Good	231	17.8	Non-medical interviewer	SCID	Mental health professional	0.77	4/5	68.3	77.4	7.37894	Weak
Puertas et al. (2004)	CMD	Any CMD	FACES	1	Likert	N/A (visual)	Asia - South	India	Mixed	Clinic	Adult	Clinical - Hospital outpatients	Unblinded?	325	~50	Unknown	CIS-R	Unknown	0.74	3/4	75.5	63.3	5.31519	Weak
Chipimo & Fylkesnes (2010)	CMD	Any CMD	GHQ-12	12	Likert	English/Nyanja/Bemba	Africa - East	Zambia	Urban	Clinic	Adult	Clinical - PCC attendees	Good	400	13.6	Non-medical interviewer	DSM	Medical professional	0.81	2/3	57	95	25.186	Strong
Abiodun (1994)	CMD	Any CMD	GHQ-12	12	Likert	English/Yoruba	Africa - West	Nigeria	Mixed	Clinic	Adult	Clinical - Hospital gynaecology patients	Good	233	30.2	Self report / non-medical interviewer	PSE	Mental health professional	Unknown	2/3	91.4	77.5	36.6072	Strong
Abiodun (1994)	CMD	Any CMD	GHQ-12	12	Likert	English/Yoruba	Africa - West	Nigeria	Mixed	Clinic	Adult	Clinical - Hospital surgery patients	Good	275	35.2	Self report / non-medical interviewer	PSE	Mental health professional	Unknown	2/3	88.7	83.3	39.1538	Strong
Abiodun (1993)	CMD	Any CMD	GHQ-12	12	Likert	English/Yoruba	Africa - West	Nigeria	Urban	Clinic	Adult	Clinical - PCC attendees	Good	272	21.3	Self report / non-medical interviewer	PSE	Mental health professional	Unknown	2/3	83.7	79.8	20.2857	Strong
Abiodun (1994)	CMD	Any CMD	GHQ-12	12	Likert	English/Yoruba	Africa - West	Nigeria	Urban	Clinic	Perinatal	Antental women	Good	240	12.5	Self report / non-medical interviewer	PSE	Mental health professional	Unknown	2/3	83.3	81.4	21.8293	Strong
Abiodun (1994)	CMD	Any CMD	GHQ-12	12	Likert	English/Yoruba	Africa - West	Nigeria	Urban	Community	Adult	General population	Good	330	19.2	Self report / non-medical interviewer	PSE	Mental health professional	Unknown	2/3	84.1	81.2	22.8453	Strong
Mari & Williams (1985)	CMD	Any CMD	GHQ-12	12	Likert	Portuguese	America - South	Brazil	Urban	Clinic	Adult	Clinical - PCC attendees	Fair	260	Unknown	Self report / non-medical interviewer	CIS	Mental health professional	0.87	3/4	85	79	21.3175	Strong
Araya et al. (1992)	CMD	Any CMD	GHQ-12	12	Likert	Spanish	America - South	Chile	Urban	Clinic	Adult	Clinical - PCC attendees	Good	163	53.4	Self report / non-medical interviewer	CIS-R	Non-medical interviewer / Mental health professional	0.81	4/5	76	73	8.56173	Weak
Lee et al. (2006)	CMD	Any CMD	GHQ-12	12	Likert	Chinese	Asia - East	China	Rural	Community	Adult	General population	Unblinded?	1401	6.6	Non-medical interviewer	CIDI	Non-medical interviewer	0.86	2/3	75.3	86.6	19.702	Fair
Patel et al. (2008)	CMD	Any CMD	GHQ-12	12	Likert	Local languages	Asia - South	India	Mixed	Clinic	Adult	Clinical - PCC attendees	Good	598	23.1	Non-medical interviewer	CIS-R	Non-medical interviewer	0.8969	5/6	73	90	24.3333	Strong
Tran et al. (2012)	CMD	Any CMD	GHQ-12	12	Likert	Vietnamese	Asia - Southeast	Vietnam	Mixed	Clinic	Perinatal	Postnatal men	Good	231	17.8	Non-medical interviewer	SCID	Mental health professional	0.79	0/1	75.6	74.7	9.14812	Weak
Aydin & Ulusahin (2001)	CMD	Any CMD	GHQ-12	12	Likert	Turkish	Asia - West	Turkey	Mixed	Clinic	Adult	Physically ill - COPD, male	Unblinded	38	47.4	Mental health professional	CIDI	Mental health professional	Unknown	5/6	83.3	80	19.9521	Strong
Aydin & Ulusahin (2001)	CMD	Any CMD	GHQ-12	12	Likert	Turkish	Asia - West	Turkey	Mixed	Clinic	Adult	Physically ill - TB, male	Unblinded	119	21.8	Mental health professional	CIDI	Mental health professional	Unknown	3/4	80.7	87.1	28.2322	Strong
Malakouti et al. (2007)	CMD	Any CMD	GHQ-15	15	Likert	Farsi	Asia - South	Iran	Urban	Community	Elderly	General population (aged 59+)	Unblinded?	104	Unknown	Mental health professional	CIDI	Mental health professional	0.845	10/11	83.3	69	11.1024	Fair
Segopolo et al. (2009)	CMD	Any CMD	GHQ-28	28	Likert	Setswana	Africa - South	Botswana	Mixed	Clinic	Adult	Clinical - PCC attendees	Good	122	19.7	Self report / non-medical interviewer	CIS	Unknown	0.8	7/8	88	67	14.8889	Fair
Malakouti et al. (2007)	CMD	Any CMD	GHQ-28	28	Likert	Farsi	Asia - South	Iran	Urban	Community	Elderly	General population (aged 59+)	Unblinded?	104	Unknown	Mental health professional	CIDI	Mental health professional	0.86	19/20	83.3	76	15.7954	Fair
Puertas et al. (2004)	CMD	Any CMD	GHQ-5	5	Likert	Konkani	Asia - South	India	Mixed	Clinic	Adult	Clinical - Hospital outpatients	Unblinded?	379	~50	Unknown	CIS-R	Unknown	0.93	1/2	93.6	81.1	62.756	Very Strong
Shamasunder et al. (1986)	CMD	Any CMD	GHQ-5	5	Likert	Unknown	Asia - South	India	Mixed	Clinic	Adult	Clinical - Psychiatric patients' relatives	Fair	110	51.8	Mental health professional	IPIS	Mental health professional	Unknown	1/2	86	89	49.7013	Strong
Sheng (2010)	CMD	Any CMD	HADS	14	Likert	Chinese	Asia - East	China	Mixed	Clinic	Adult	Clinical - Psychiatric outpatients	Good	80	63.75	Mental health professional	MINI	Mental health professional	0.93	11/12	88	90	66	Very Strong
Hollander et al. (2007)	CMD	Any CMD	HSCL-25	25	Likert	Russian	Asia - Central	Tajikistan	Mixed	Clinic	Adult	Clinical - Psychiatric outpatients	Good	75	Unknown	Mental health professional	DSM	Mental health professional	Unknown	1.72/1.76	90	67	18.2727	Fair
Tesfaye et al. (2010)	CMD	Any CMD	K-10	10	Likert	Amharic	Africa - East	Ethiopia	Rural	Clinic	Perinatal	Postnatal women	Good	100	19	Medical professional	CPRS	Mental health professional	0.87	6/7	84.2	77.8	18.6759	Fair
Patel et al. (2008)	CMD	Any CMD	K-10	10	Likert	Local languages	Asia - South	India	Mixed	Clinic	Adult	Clinical - PCC attendees	Good	598	23.1	Non-medical interviewer	CIS-R	Non-medical interviewer	0.8774	5/6	65	89	15.026	Fair
Tesfaye et al. (2010)	CMD	Any CMD	K-6	6	Likert	Amharic	Africa - East	Ethiopia	Rural	Clinic	Perinatal	Postnatal women	Good	100	19	Medical professional	CPRS	Mental health professional	0.86	4/5	84.2	82.7	25.475	Strong
Patel et al. (2008)	CMD	Any CMD	K-6	6	Likert	Local languages	Asia - South	India	Mixed	Clinic	Adult	Clinical - PCC attendees	Good	598	23.1	Non-medical interviewer	CIS-R	Non-medical interviewer	0.8454	3/4	58	91	13.963	Fair
Mumford et al. (2005)	CMD	Any CMD	PADQ-AD	15	Binary	Urdu/Punjabi/Pushto	Asia - South	Pakistan	Mixed	Clinic	Adult	Clinical - PCC and hospital in/outpatients	Acceptable	127	60.6	Self report / medical professional	ICD-10	Mental health professional	Unknown	5/6*	96	88	176	Very Strong
Weobong et al. (2009)	CMD	Any CMD	PHQ-9	9	Likert	Twi	Africa - West	Ghana	Rural	Community	Perinatal	Postnatal women	Very good	160	11.3	Non-medical interviewer	CPRS	Mental health professional	0.9	4/5	94	75	47	Strong
Patel et al. (2008)	CMD	Any CMD	PHQ-9	9	Likert	Local languages	Asia - South	India	Mixed	Clinic	Adult	Clinical - PCC attendees	Good	598	23.1	Non-medical interviewer	CIS-R	Non-medical interviewer	0.8444	12/13	61	Unknown	Unknown	Unknown
Rumble et al. (1996)	CMD	Any CMD	SRQ	25	Binary	Afrikaans	Africa - South	South Africa	Rural	Community	Adult	General population	Acceptable	121	27.1	Non-medical interviewer	PSE	Mental health professional	Unknown	7/8	49	82	4.37691	Weak
Chipimo & Fylkesnes (2010)	CMD	Any CMD	SRQ-10	10	Binary	English/Nyanja/Bemba	Africa - East	Zambia	Urban	Clinic	Adult	Clinical - PCC attendees	Good	400	13.6	Non-medical interviewer	DSM	Medical professional	0.95	6/7	81	95	81	Very Strong
Hanlon et al. (2008)	CMD	Any CMD	SRQ-20	20	Binary	Amharic	Africa - East	Ethiopia	Rural	Community	Perinatal	Ante & Postnatal women	Very good	119	17	Non-medical interviewer	CPRS	Mental health professional	0.7	6/7	68.4	62	3.53165	Weak
Hanlon et al. (2008)	CMD	Any CMD	SRQ-20	20	Binary	Amharic	Africa - East	Ethiopia	Rural	Community	Perinatal	Ante & Postnatal women	Very good	101	16	Non-medical interviewer	CPRS	Mental health professional	0.82	2/3	85.7	75.6	18.5685	Fair
Chipimo & Fylkesnes (2010)	CMD	Any CMD	SRQ-20	20	Binary	English/Nyanja/Bemba	Africa - East	Zambia	Urban	Clinic	Adult	Clinical - PCC attendees	Good	400	13.6	Non-medical interviewer	DSM	Medical professional	0.96	6/7	85	94	88.7778	Very Strong
Bhagwanjee et al. (1998)	CMD	Any CMD	SRQ-20	20	Binary	Zulu	Africa - South	South Africa	Rural	Community	Adult	General population	Acceptable	354	23.9	Non-medical interviewer	DSM	Mental health professional	Unknown	7/8*	54.4	95.6	25.9203	Strong
Weobong et al. (2009)	CMD	Any CMD	SRQ-20	20	Binary	Twi	Africa - West	Ghana	Rural	Community	Perinatal	Postnatal women	Very good	160	11.3	Non-medical interviewer	CPRS	Mental health professional	0.74	6/7	77	63	5.70035	Weak
Mari & Williams (1985)	CMD	Any CMD	SRQ-20	20	Binary	Portuguese	America - South	Brazil	Urban	Clinic	Adult	Clinical - PCC attendees	Fair	260	Unknown	Self report / non-medical interviewer	CIS	Mental health professional	0.9	7/8	83	80	19.5294	Fair
Gonclaves et al. (2008)	CMD	Any CMD	SRQ-20	20	Binary	Portuguese	America - South	Brazil	Urban	Community	Adult	General population	Good	485	28.7	Self report / non-medical interviewer	SCID	Mental health professional	0.91	7/8	86.3	89.3	52.5724	Very Strong
Ludermir & Lewis (2005)	CMD	Any CMD	SRQ-20	20	Binary	Portuguese	America - South	Brazil	Urban	Community	Adult	General population	Fair	192	Unknown	Non-medical interviewer	DSM	Mental health professional	0.76	5/6	62	80	6.52632	Weak
Scazufca et al. (2009)	CMD	Any CMD	SRQ-20	20	Binary	Portuguese	America - South	Brazil	Urban	Community	Elderly	General population (aged 65+)	Unblinded?	97	27.2	Mental health professional	GMS	Mental health professional	0.8249	4/5	76.1	74.6	9.35173	Weak
Araya et al. (1992)	CMD	Any CMD	SRQ-20	20	Binary	Spanish	America - South	Chile	Urban	Clinic	Adult	Clinical - PCC attendees	Good	163	53.4	Self report / non-medical interviewer	CIS-R	Non-medical interviewer / Mental health professional	0.85	9/10	74	77	9.52843	Weak
Chen et al. (2009)	CMD	Any CMD	SRQ-20	20	Binary	Chinese	Asia - East	China	Urban	Mixed	Adult	General population	Good	160	19.4	Self report	CIDI	Mental health professional	0.83	6/7	93	62	21.6767	Strong
Patel et al. (2008)	CMD	Any CMD	SRQ-20	20	Binary	Local languages	Asia - South	India	Mixed	Clinic	Adult	Clinical - PCC attendees	Good	598	23.1	Non-medical interviewer	CIS-R	Non-medical interviewer	0.8827	11/12	64	90	16	Fair
Giang et al. (2006)	CMD	Any CMD	SRQ-20	20	Binary	Vietnamese	Asia - Southeast	Vietnam	Mixed	Clinic	Adult	Clinical - Hospital outpatients	Good	52	25	Non-medical interviewer	CIDI	Mental health professional	0.74	7/8	62	67	3.3126	Weak
Giang et al. (2006)	CMD	Any CMD	SRQ-20	20	Binary	Vietnamese	Asia - Southeast	Vietnam	Rural	Community	Adult	General population	Good	485	10	Non-medical interviewer	CIDI	Mental health professional	0.86	8/9	75	77	10.0435	Fair
Tuan et al. (2004)	CMD	Any CMD	SRQ-20	20	Binary	Vietnamese	Asia - Southeast	Vietnam	Rural	Community	Adult	General population (women)	Fair	66	Unknown	Non-medical interviewer	Interview	Mental health professional	0.84	7/8	73	82	12.3169	Fair
Chipimo & Fylkesnes (2013)	CMD	Any CMD	SRQ-5	5	Binary	English/Nyanja/Bemba	Africa - East	Zambia	Urban	Clinic	Adult	Clinical - PCC attendees	Good	400	13.6	Non-medical interviewer	DSM	Medical professional	Unknown	3/4	87	85	37.9231	Strong
Patel et al. (1997)	CMD	Any CMD	SSQ	14	Binary	Shona	Africa - East	Zimbabwe	Urban	Clinic	Adult	Clinical - PCC attendees	Very good	302	33.1	Mental health professional	CIS-R	Mental health professional	0.88	7/8	67	83	9.91266	Weak
Nhiwatiwa et al. (1998)	CMD	Any CMD	SSQ	14	Binary	Shona	Africa - East	Zimbabwe	Urban	Clinic	Perinatal	Postnatal women	Acceptable	200	16	Unknown	CIS-R	Mental health professional	Unknown	7/8*	81.5	66	8.55167	Weak
Tran et al. (2012)	CMD	Any CMD	ZSAS	20	Likert	Vietnamese	Asia - Southeast	Vietnam	Mixed	Clinic	Perinatal	Postnatal men	Good	231	17.8	Non-medical interviewer	SCID	Mental health professional	0.78	35/36	70.7	79	9.07736	Weak
Adewuya et al. (2006b)	Depressive	Antenatal major depressive episode	EPDS	10	Likert	Yoruba	Africa - West	Nigeria	Urban	Clinic	Perinatal	Antental women	Fair	86	10.5	Self report / non-medical interviewer	MINI	Mental health professional	Unknown	11/12	99	96.1	2439.46	Very Strong
Kaaya et al. (2002)	Depressive	Antenatal major depressive episode	HSCL-25	25	Likert	Kiswahili	Africa - East	Burundi	Urban	Clinic	Perinatal	Antental women, HIV+	Very good	99	11.1	Non-medical interviewer	SCID	Mental health professional	0.86	1.04/1.08	89	80	32.3636	Strong
Kaaya et al. (2002)	Depressive	Antenatal major depressive episode	HSCL-25 (dep subscale)	15	Likert	Kiswahili	Africa - East	Burundi	Urban	Clinic	Perinatal	Antental women, HIV+	Very good	99	11.1	Non-medical interviewer	SCID	Mental health professional	0.86	1.00/1.07	89	79	30.4372	Strong
Kaaya et al. (2002)	Depressive	Antenatal major depressive episode	HSCL-revised	8	Likert	Kiswahili	Africa - East	Burundi	Urban	Clinic	Perinatal	Antental women, HIV+	Very good	99	11.1	Non-medical interviewer	SCID	Mental health professional	0.88	1.00/1.125	89	85	45.8485	Strong
Spies et al. (2009a)	Depressive	Antenatal major depressive episode	K-10	10	Likert	Afrikaans	Africa - South	South Africa	Urban	Clinic	Perinatal	Antenatal women	Fair	129	12.2	Unknown	SCID	Unknown	0.66	21/22	73	54	3.17391	Weak
Rochat et al. (2013)	Depressive	Antental depression	EPDS	10	Likert	Zulu	Africa - South	South Africa	Rural	Clinic	Perinatal	Antenatal women	Acceptable	109	46.8	Unknown	SCID	Unknown	0.82	12/13*	68.63	77.59	7.57466	Weak
Adewuya et al. (2006b)	Depressive	Antental depression	EPDS	10	Likert	Yoruba	Africa - West	Nigeria	Urban	Clinic	Perinatal	Antental women	Fair	86	17.4	Self report / non-medical interviewer	MINI	Mental health professional	Unknown	9/10	86.7	91.5	70.1729	Very Strong
Brancaglion et al. (2013)	Depressive	Antental depression	EPDS	10	Likert	Portuguese	America - South	Brazil	Urban	Clinic	Perinatal	Antenatal women	Good	90	22.2	Unknown	Mini-Plus 5.0	Mental health professional	0.84	8/9	80	70	9.33333	Weak
Wang et al. (2009)	Depressive	Antental depression	EPDS	10	Likert	Chinese	Asia - East	China	Urban	Clinic	Perinatal	Antenatal women	Good	451	Unknown	Self report	SCID	Non-medical interviewer	0.856	9/10	80	83.03	19.571	Fair
Fernandes et al. (2011)	Depressive	Antental depression	EPDS	10	Likert	Kannada	Asia - South	India	Rural	Clinic	Perinatal	Antenatal women	Good	194	14.43	Non-medical interviewer	MINI	Non-medical interviewer	0.95	12/13	100	84.9	→∞	Very Strong
Rochat et al. (2013)	Depressive	Antental depression	EPDS-3	3	Likert	Zulu	Africa - South	South Africa	Rural	Clinic	Perinatal	Antenatal women	Acceptable	109	46.8	Unknown	SCID	Unknown	0.84	Unknown*	60.78	89.66	13.4379	Fair
Rochat et al. (2013)	Depressive	Antental depression	EPDS-5	5	Likert	Zulu	Africa - South	South Africa	Rural	Clinic	Perinatal	Antenatal women	Acceptable	109	46.8	Unknown	SCID	Unknown	0.844	Unknown*	64.71	86.22	11.473	Fair
Rochat et al. (2013)	Depressive	Antental depression	EPDS-7	7	Likert	Zulu	Africa - South	South Africa	Rural	Clinic	Perinatal	Antenatal women	Acceptable	109	46.8	Unknown	SCID	Unknown	0.83	Unknown*	60.78	89.66	13.4379	Fair
Abiodun (1994)	Depressive	Antental depression	HADS-D	7	Likert	English/Yoruba	Africa - West	Nigeria	Urban	Clinic	Perinatal	Antental women	Good	240	4.6	Self report / non-medical interviewer	PSE	Mental health professional	Unknown	7/8	90.1	91.1	93.1575	Very Strong
Fernandes et al. (2011)	Depressive	Antental depression	K-10	10	Likert	Kannada	Asia - South	India	Rural	Clinic	Perinatal	Antenatal women	Good	194	14.43	Non-medical interviewer	MINI	Non-medical interviewer	0.95	5/6	100	81.3	→∞	Very Strong
Xiao et al. (2009)	Depressive	Any depresive disorder	CDSS-C	9	Likert	Chinese	Asia - East	China	Mixed	Clinic	Adult	Mentally ill - Schizophrenia	Good	101	71.3	Mental health professional	DSM	Mental health professional	0.954	4/5	84.3	96.8	162.425	Very Strong
Arunpongpaisal et al. (2009)	Depressive	Any depressive disorder	2 question screen	2	Binary	Thai	Asia - Southeast	Thailand	Rural	Community	Adult	General population	Good	1002	5.9	Medical professional	MINI	Mental health professional	Unknown	Yes to both	71.9	85.1	14.6139	Fair
Arunpongpaisal et al. (2009)	Depressive	Any depressive disorder	2 question screen	2	Binary	Thai	Asia - Southeast	Thailand	Rural	Community	Adult	General population	Good	1002	5.9	Medical professional	MINI	Mental health professional	Unknown	Yes to either	96.5	44.6	22.1965	Strong
Russell et al. (2012)	Depressive	Any depressive disorder	BDI	21	Likert	Unknown	Asia - South	India	Mixed	Community	Child & Adolescent	Clinical - PCC attendees (aged 14-17)	Good	181	6.1	Medical professional	K-SADS-PL	Mental health professional	0.67	17/18	64	74	5.05983	Weak
Basker et al. (2007)	Depressive	Any depressive disorder	BDI	21	Likert	Tamil	Asia - South	India	Urban	Community	Child & Adolescent	Clinical - PCC attendees (aged 16-17)	Very good	178	6.2	Non-medical interviewer	ICD-10	Mental health professional	0.66	16/17	63.6	73.5	4.84615	Weak
Sheng (2010)	Depressive	Any depressive disorder	Case description	3	Likert	Chinese	Asia - East	China	Mixed	Clinic	Adult	Clinical - Psychiatric outpatients	Good	80	17.5	Mental health professional	MINI	Mental health professional	0.91	0/1	82	93	60.5238	Very Strong
El-Missiry et al. (2012)	Depressive	Any depressive disorder	CDI	27	Likert	Arabic	Africa - North	Egypt	Urban	Community	Child & Adolescent	Students (female, aged 14-17)	Acceptable	602	13.3	Unknown	SCID	Non-medical interviewer	Unknown	23/24*	74.8	97.6	120.709	Very Strong
Tan et al. (2013)	Depressive	Any depressive disorder	CDI	27	Likert	Malay	Asia - Southeast	Malaysia	Mixed	Clinic	Child & Adolescent	General population (aged 7-17)	Good	101	Unknown	Unknown	DSM	Mental health professional	0.65	16/17	55.6	54.4	1.49391	Weak
Russell et al. (2012)	Depressive	Any depressive disorder	CDRS-R	17	Likert	Unknown	Asia - South	India	Mixed	Community	Child & Adolescent	Clinical - PCC attendees (aged 14-17)	Good	181	6.1	Medical professional	K-SADS-PL	Mental health professional	0.51	58/59	32	82	2.14379	Weak
Basker et al. (2010)	Depressive	Any depressive disorder	CDRS-R	17	Likert	English	Asia - South	India	Mixed	Community	Child & Adolescent	Clinical - PCC attendees (aged 16-17)	Good	181	6.1	Non-medical interviewer	K-SADS-PL	Mental health professional	0.87	29/30	83	84	25.6324	Strong
Bressan et al. (1998)	Depressive	Any depressive disorder	CDSS	9	Likert	Portuguese	America - South	Brazil	Mixed	Clinic	Adult	Mentally ill - Schizophrenia	Very good	80	27.5	Unknown	SCID	Unknown	0.95	4/5	95	88	139.333	Very Strong
Salinas-Rodriguez et al. (2013)	Depressive	Any depressive disorder	CESD-7	7	Likert	Spanish	America - Central	Mexico	Mixed	Community	Adult	General population	Fair	301	22	Unknown	DSM	Unknown	0.85	8/9	80.4	89.6	35.3407	Strong
Salinas-Rodriguez et al. (2013)	Depressive	Any depressive disorder	CESD-7	7	Likert	Spanish	America - Central	Mexico	Mixed	Community	Adult	General population	Fair	301	27	Unknown	ICD-10	Unknown	0.88	8/9	90.2	86	56.5394	Very Strong
Tran et al. (2013)	Depressive	Any depressive disorder	DASS-D	7	Likert	Vietnamese	Asia - Southeast	Vietnam	Rural	Community	Adult	General population (women with young children)	Fair	221	11.8	Medical professional	SCID	Mental health professional	0.804	9/10	80.8	77.4	14.4126	Fair
Kohrt et al. (2011)	Depressive	Any depressive disorder	DSRS	18	Likert	Nepali	Asia - South	Nepal	?	Community	Child & Adolescent	General population (aged 11-14)	Good	162	17.3	Non-medical interviewer	K-SADS/GAPD	Mental health professional	0.82	13/14	71	81	10.4374	Fair
Aguilar-Navarro et al. (2007)	Depressive	Any depressive disorder	ENASEM	9	Binary	Spanish	America - Central	Mexico	Urban	Clinic	Elderly	General population (aged 65+)	Unblinded?	199	Unknown	Unknown	DSM	Unknown	0.792	4/5	80.7	68.7	9.17759	Weak
Pollock et al. (2006)	Depressive	Any depressive disorder	EPDS	10	Likert	Mongolian	Asia - East	Mongolia	Urban	Clinic	Adult	General population (women of childbearing age)	Good	94	~60	Self report	CIS-R	Mental health professional	0.87	11/12	85.7	71.1	14.744	Fair
Paradela et al. (2005)	Depressive	Any depressive disorder	GDS-15	15	Binary	Portuguese	America - South	Brazil	Urban	Clinic	Elderly	Clinical - PCC attendees (aged 65+)	Good	302	16.9	Non-medical interviewer	DSM	Medical professional	0.85	5/6	81	71	10.4374	Fair
Pinho et al. (2010)	Depressive	Any depressive disorder	GDS-15	15	Binary	Portuguese	America - South	Brazil	Urban	Clinic	Elderly	Physically ill - Coronary artery disease (aged 65+)	Fair	209	35.71	Medical professional	CAMDEX	Medical professional	0.84	5/6	79.92	78.29	14.3529	Fair
Chaaya et al. (2008)	Depressive	Any depressive disorder	GDS-15	15	Binary	Arabic	Asia - West	Lebanon	?	Mixed	Elderly	General population (aged 60+)	Very good	105	44.8	Self report / medical professional	DSM	Mental health professional	0.89	7/8	83	91	49.366	Strong
Costa et al. (2006)	Depressive	Any depressive disorder	GDS-30	30	Binary	Portuguese	America - South	Brazil	Urban	Community	Elderly	General population (aged 75+)	Fair	126	51.6	Non-medical interviewer	SCAN	Mental health professional	0.76	14/15	73.3	66.1	5.35297	Weak
Kulathunga et al. (2010)	Depressive	Any depressive disorder	GDS-S	15	Binary	Sinhalese	Asia - South	Sri Lanka	Urban	Clinic	Elderly	Clinical - Psychogeriatric clinic attendees (aged 55+)	Good	60	50	Non-medical interviewer	ICD-10	Mental health professional	0.44	7/8	73.3	73.3	7.53677	Weak
Costa et al. (2006)	Depressive	Any depressive disorder	GHQ-12	12	Likert	Portuguese	America - South	Brazil	Urban	Community	Elderly	General population (aged 75+)	Fair	126	51.6	Non-medical interviewer	SCAN	Mental health professional	0.74	4/5	65.4	62.3	3.12355	Weak
Abiodun (1994)	Depressive	Any depressive disorder	HADS-D	7	Likert	English/Yoruba	Africa - West	Nigeria	Mixed	Clinic	Adult	Clinical - Hospital gynaecology patients	Good	233	16.3	Self report / non-medical interviewer	PSE	Mental health professional	Unknown	7/8	92.1	88.8	92.4331	Very Strong
Abiodun (1994)	Depressive	Any depressive disorder	HADS-D	7	Likert	English/Yoruba	Africa - West	Nigeria	Mixed	Clinic	Adult	Clinical - Hospital surgery patients	Good	275	11.6	Self report / non-medical interviewer	PSE	Mental health professional	Unknown	7/8	90.6	86.6	62.2893	Very Strong
Abiodun (1994)	Depressive	Any depressive disorder	HADS-D	7	Likert	English/Yoruba	Africa - West	Nigeria	Urban	Community	Adult	General population	Good	330	11.5	Self report / non-medical interviewer	PSE	Mental health professional	Unknown	7/8	89.5	91.1	87.2493	Very Strong
Botega et al. (1995)	Depressive	Any depressive disorder	HADS-D	7	Likert	Portuguese	America - South	Brazil	Mixed	Clinic	Adult	Clinical - Hospital inpatients	Unblinded?	78	33	Non-medical interviewer	CIS-R	Medical professional	Unknown	8/9*	84.6	90.3	51.1406	Very Strong
Botega et al. (1998)	Depressive	Any depressive disorder	HADS-D	7	Likert	Portuguese	America - South	Brazil	Mixed	Clinic	Adult	Mentally ill - Epilepsy	Fair	56	12.5	Mental health professional	DSM	Mental health professional	Unknown	7/8	74	74.2	8.18545	Weak
Castro et al. (2006)	Depressive	Any depressive disorder	HADS-D	7	Likert	Portuguese	America - South	Brazil	Mixed	Clinic	Adult	Physically ill - Chronic pain	Unblinded?	91	67	Non-medical interviewer	MINI	Unknown	Unknown	8/9*	73.3	67.2	5.62455	Weak
Sheng (2010)	Depressive	Any depressive disorder	HADS-D	7	Likert	Chinese	Asia - East	China	Mixed	Clinic	Adult	Clinical - Psychiatric outpatients	Good	80	17.5	Mental health professional	MINI	Mental health professional	0.89	4/5	85	72	14.5714	Fair
Zhou et al. (2013)	Depressive	Any depressive disorder	HAM-D	21	Likert	Chinese	Asia - East	China	Mixed	Clinic	Adult	Physically ill - Stroke	Fair	286	29.7	Medical professional	CCMD-3	Medical professional	0.84	7/8	83.5	84.1	26.7671	Strong
Hollander et al. (2007)	Depressive	Any depressive disorder	HSCL-25 (dep subscale)	15	Likert	Russian	Asia - Central	Tajikistan	Mixed	Clinic	Adult	Clinical - Psychiatric outpatients	Good	75	Unknown	Mental health professional	DSM	Mental health professional	Unknown	1.73/1.80	96	75	72	Very Strong
Osorio et al. (2012)	Depressive	Any depressive disorder	PHQ-2	2	Likert	Portuguese	America - South	Brazil	Mixed	Clinic	Adult	Clinical - Hospital inpatients	Good	227	Unknown	Self report	SCID	Unknown	0.89	2/3	86	75	18.4286	Fair
Zhou et al. (2013)	Depressive	Any depressive disorder	PHQ-2	2	Likert	Chinese	Asia - East	China	Mixed	Clinic	Adult	Physically ill - Stroke	Fair	286	29.7	Medical professional	CCMD-3	Medical professional	0.83	2/3	88.2	77.1	25.1655	Strong
Adewuya et al. (2006a)	Depressive	Any depressive disorder	PHQ-9	9	Likert	English	Africa - West	Nigeria	Urban	Community	Adult	Students - University	Good	512	7.6	Self report	MINI	Mental health professional	0.991	4/5	89.7	98.9	782.995	Very Strong
Osorio et al. (2012)	Depressive	Any depressive disorder	PHQ-9	9	Likert	Portuguese	America - South	Brazil	Mixed	Clinic	Adult	Clinical - Hospital inpatients	Good	227	Unknown	Self report	SCID	Unknown	0.96	11/12	100	89	→∞	Very Strong
Chowdhurry et al. (2004)	Depressive	Any depressive disorder	PHQ-9	9	Likert	Bengali	Asia - South	India	Mixed	Clinic	Adult	Clinical - PCC and hospital outpatients	Good	200	Unknown	Unknown	DSM	Mental health professional	0.836	13/14	92.2	67.1	24.1081	Strong
Ganguly et al. (2013)	Depressive	Any depressive disorder	PHQ-9	9	Likert	English	Asia - South	India	Urban	Community	Child & Adolescent	Clinical - PCC attendees (aged 14-18)	Good	233	13.3	Self report	ICD-10	Mental health professional	0.939	4/5	87.1	79.7	26.5088	Strong
N Azah et al. (2005)	Depressive	Any depressive disorder	PHQ-9	9	Likert	Malay	Asia - Southeast	Malaysia	Urban	Clinic	Adult	Clinical - PCC attendees	Fair	180	53.9	Self report	CIDI	Mental health professional	0.399	4/5	69	60.5	3.40915	Weak
Sherina et al. (2012a)	Depressive	Any depressive disorder	PHQ-9	9	Likert	Malay	Asia - Southeast	Malaysia	Urban	Clinic	Adult	Clinical - PCC attendees (women)	Good	146	21.2	Self report	CIDI	Mental health professional	0.97	9/10	87	82	30.4872	Strong
Corapcioglu & Ozer (2004)	Depressive	Any depressive disorder	PHQ-r	9	Likert	Turkish	Asia - West	Turkey	Urban	Clinic	Adult	Clinical - PCC attendees	Acceptable	1387	19.3	Self report	DSM	Mental health professional	Unknown	0/1 + 1/2*	76	85.3	18.3753	Fair
Pollock et al. (2006)	Depressive	Any depressive disorder	SRQ-20	20	Binary	Mongolian	Asia - East	Mongolia	Urban	Clinic	Adult	General population (women of childbearing age)	Good	94	~60	Self report	CIS-R	Mental health professional	0.98	8/9	92.9	97.4	490.166	Very Strong
Sherina et al. (2011)	Depressive	Any depressive disorder	TQWHQ	2	Binary*	Malay	Asia - Southeast	Malaysia	Urban	Clinic	Adult	Clinical - PCC attendees (women)	Good	146	21.2	Self report	CIDI	Medical professional	Unknown	Both + HQ	87.1	94.8	123.093	Very Strong
Sherina et al. (2011)	Depressive	Any depressive disorder	TQWHQ	2	Binary*	Malay	Asia - Southeast	Malaysia	Urban	Clinic	Adult	Clinical - PCC attendees (women)	Good	146	21.2	Self report	CIDI	Medical professional	Unknown	Both DQs	99.2	70.4	294.919	Very Strong
Sibai et al. (2009)	Depressive	Any depressive disorder	WHO-5-A	5	Likert	Arabic	Asia - West	Lebanon	Urban	Mixed	Elderly	General population (aged 60+)	Good	105	44.8	Self report / medical professional	DSM	Mental health professional	0.84	12/13	78.3	82.8	17.3702	Fair
Mumford et al. (2005)	Depressive	Any depressive disorder (compared to anxiety)	PADQ-D	15	Binary	Urdu/Punjabi/Pushto	Asia - South	Pakistan	Mixed	Clinic	Adult	Clinical - PCC and hospital in/outpatients	Acceptable	77	34.6	Self report / medical professional	ICD-10	Mental health professional	Unknown	5/6*	91	64	17.9753	Fair
Mumford et al. (2005)	Depressive	Any depressive disorder (compared to no CMD)	PADQ-D	15	Binary	Urdu/Punjabi/Pushto	Asia - South	Pakistan	Mixed	Clinic	Adult	Clinical - PCC and hospital in/outpatients	Acceptable	94	34.6	Self report / medical professional	ICD-10	Mental health professional	Unknown	5/6*	91	94	158.407	Very Strong
Arunpongpaisal et al. (2009)	Depressive	Dysthemia	2 question screen	2	Binary	Thai	Asia - Southeast	Thailand	Rural	Community	Adult	General population	Good	1002	2.4	Medical professional	MINI	Mental health professional	Unknown	Yes to either	91.7	43.1	8.36867	Weak
Arunpongpaisal et al. (2009)	Depressive	Dysthemia	2 question screen	2	Binary	Thai	Asia - Southeast	Thailand	Rural	Community	Adult	General population	Good	1002	2.4	Medical professional	MINI	Mental health professional	Unknown	Yes to both	70.8	83.1	11.9224	Fair
Arunpongpaisal et al. (2009)	Depressive	Major depressive episode	2 question screen	2	Binary	Thai	Asia - Southeast	Thailand	Rural	Community	Adult	General population	Good	1002	3.4	Medical professional	MINI	Mental health professional	Unknown	Yes to both	73	83.9	14.0895	Fair
Arunpongpaisal et al. (2009)	Depressive	Major depressive episode	2 question screen	2	Binary	Thai	Asia - Southeast	Thailand	Rural	Community	Adult	General population	Good	1002	3.4	Medical professional	MINI	Mental health professional	Unknown	Yes to either	97.3	43.7	27.9719	Strong
Muhwezi et al. (2007)	Depressive	Major depressive episode	4 item SWB scale	4	Likert	Luganda	Africa - East	Uganda	Mixed	Clinic	Adult	Clinical - PCC attendees	Good	199	37.2	Mental health professional	MINI	Mental health professional	0.87	10/11	75.7	86.3	19.6237	Fair
Akena et al. (2012)	Depressive	Major depressive episode	AVIDI	6	Binary	N/A (visual)	Africa - East	Uganda	Urban	Clinic	Adult	HIV+	Good	92	18	Medical professional	MINI	Medical professional	0.82	9/10	75	71	7.34483	Weak
Akena et al. (2012)	Depressive	Major depressive episode	AVIDI-4	4	Binary	N/A (visual)	Africa - East	Uganda	Urban	Clinic	Adult	HIV+	Good	92	18	Medical professional	MINI	Medical professional	0.8	5/6	86	55	7.50794	Weak
Adewuya et al. (2007)	Depressive	Major depressive episode	BDI	21	Likert	Yoruba	Africa - West	Nigeria	Urban	Community	Child & Adolescent	Students (aged 13-18)	Fair	454	6.9	Self report	K-SADS	Mental health professional	0.985	17/18	91	97	326.926	Very Strong
Fabregas et al. (2012)	Depressive	Major depressive episode	BDI	21	Likert	Portuguese	America - South	Brazil	Mixed	Clinic	Adult	Physically ill - Chronic hepatitis C	Good	75	28	Self report	MINI	Mental health professional	0.91	17/18	81	92.6	53.3471	Very Strong
Salle et al. (2012)	Depressive	Major depressive episode	BDI	21	Likert	Portuguese	America - South	Brazil	Urban	Community	Child & Adolescent	Students (aged 15-17)	Fair	503	11.9	Unknown	DSM	Mental health professional	Unknown	8/9	77	70	7.81159	Weak
Ali et al. (2013)	Depressive	Major depressive episode	BDI	21	Likert	Unknown	Asia - South	India	Mixed	Clinic	Adult	Physically ill - Diabetes	Unblinded?	122	27.05	Self report / medical professional	MINI	Medical professional	0.91	20/21	84.85	79.78	22.098	Strong
Gomes-Oliveira et al. (2012)	Depressive	Major depressive episode	BDI-II	21	Likert	Portuguese	America - South	Brazil	Urban	Community	Adult	General population	Very good	182	Unknown	Unknown	SCID	Mental health professional	0.82	10/11	70	84.4	12.6239	Fair
Fabregas et al. (2012)	Depressive	Major depressive episode	BDI-PC	7	Likert	Portuguese	America - South	Brazil	Mixed	Clinic	Adult	Physically ill - Chronic hepatitis C	Good	75	28	Self report	MINI	Mental health professional	0.91	4/5	76.2	88.9	25.6423	Strong
Rosliwati et al. (2008)	Depressive	Major depressive episode	CDI	27	Likert	Malay	Asia - Southeast	Malaysia	Urban	Clinic	Child & Adolescent	Clinical - Hospital outpatients (aged 7-17)	Good	60	18.3	Self report	DSM	Non-medical interviewer	Unknown	17/18	90	98	441	Very Strong
Bressan et al. (1998)	Depressive	Major depressive episode	CDSS	9	Likert	Portuguese	America - South	Brazil	Mixed	Clinic	Adult	Mentally ill - Schizophrenia	Very good	80	16.25	Unknown	SCID	Unknown	0.948	6/7	77	92	38.5	Strong
Suttajit et al. (2013)	Depressive	Major depressive episode	CDSS	9	Likert	Thai	Asia - Southeast	Thailand	Mixed	Clinic	Adult	Mentally ill - Schizophrenia	Good	60	21.7	Unknown	DSM	Mental health professional	0.993	6/7	92.3	97.9	558.823	Very Strong
Akena et al. (2013)	Depressive	Major depressive episode	CES-D	20	Likert	English	Africa - East	Uganda	Urban	Clinic	Adult	HIV+	Good	368	17.4	Medical professional	MINI	Medical professional	0.944	17/18	88	81	31.2632	Strong
Chishinga et al. (2011)	Depressive	Major depressive episode	CES-D	20	Likert	Bemba/Nyanja/Tonga/Lozi	Africa - East	Zambia	Mixed	Clinic	Adult	Physically ill - HIV & TB	Very good	649	9.6	Non-medical interviewer	MINI	Mental health professional	0.78	21/22	73	Unknown	Unknown	Unknown
Myer et al. (2008)	Depressive	Major depressive episode	CES-D	20	Likert	Afrikaans/Xhosa	Africa - South	South Africa	Urban	Clinic	Adult	HIV+	Good	465	13.5	Non-medical interviewer	MINI	Mental health professional	0.755	15/16	79.4	60.6	5.92829	Weak
Salle et al. (2012)	Depressive	Major depressive episode	CES-D	20	Likert	Portuguese	America - South	Brazil	Urban	Community	Child & Adolescent	Students (aged 15-17)	Fair	503	11.9	Unknown	DSM	Mental health professional	Unknown	13/14	75	73	8.11111	Weak
Campo-Arias et al. (2007)	Depressive	Major depressive episode	CES-D	20	Likert	Spanish	America - South	Colombia	Urban	Community	Adult	General population	Good	266	16.5	Self report	SCID	Mental health professional	0.904	19/20	96	73	64.8889	Very Strong
Camacho et al. (2009)	Depressive	Major depressive episode	CES-D	20	Likert	Spanish	America - South	Colombia	Urban	Community	Child & Adolescent	Students (aged 11-16)	Good	390	11.5	Self report	SCID	Mental health professional	0.82	22/23	73.3	73.6	7.65361	Weak
Khamseh et al. (2011)	Depressive	Major depressive episode	CES-D	20	Likert	Farsi	Asia - South	Iran	Mixed	Clinic	Adult	Physically ill - Diabetes	Good	185	43.2	Self report	SCID	Mental health professional	0.86	22/23	78.8	77.1	12.5144	Fair
Rueda-Jaimes et al. (2009)	Depressive	Major depressive episode	CES-D Brief	10	Likert	Spanish	America - South	Colombia	Urban	Community	Child & Adolescent	Students (aged 13-17)	Acceptable	390	11.5	Self report	SCID	Mental health professional	0.83	Unknown*	77.8	74.1	10.0264	Fair
Rueda-Jaimes et al. (2009)	Depressive	Major depressive episode	CES-D Ultra short	3	Likert	Spanish	America - South	Colombia	Urban	Community	Child & Adolescent	Students (aged 13-17)	Acceptable	390	11.5	Self report	SCID	Mental health professional	0.8	Unknown*	75.6	70.7	7.47625	Weak
Betancourt et al. (2012)	Depressive	Major depressive episode	CES-DC	20	Likert	Kinyarwanda	Africa - East	Rwanda	Mixed	Community	Child & Adolescent	General population (aged 10-17)	Good	367	Unknown	Non-medical interviewer	MINI KID	Mental health professional	0.825	29/30	81.9	71.9	11.5778	Fair
Salle et al. (2012)	Depressive	Major depressive episode	CRS	17	Likert	Portuguese	America - South	Brazil	Urban	Community	Child & Adolescent	Students (aged 15-17)	Fair	503	11.9	Unknown	DSM	Mental health professional	Unknown	9/10	82	71	11.1533	Fair
Jirapramukpitak et al. (2009)	Depressive	Major depressive episode	Euro-D	12	Likert	Thai	Asia - Southeast	Thailand	Urban	Clinic	Elderly	Clinical - Psychiatric clinic attendees (aged 60+)	Good	150	34	Non-medical interviewer	MINI	Mental health professional	0.78	5/6	84.3	58.6	7.6002	Weak
Castelo et al. (2010)	Depressive	Major depressive episode	GDS-1	1	Binary	Portuguese	America - South	Brazil	Urban	Clinic	Elderly	Clinical - PCC attendees (aged 60+)	Good	220	14	Medical professional	SCID	Mental health professional	0.74	0/1	47.5	95.6	19.658	Fair
Castelo et al. (2010)	Depressive	Major depressive episode	GDS-10	10	Binary	Portuguese	America - South	Brazil	Urban	Clinic	Elderly	Clinical - PCC attendees (aged 60+)	Good	220	14	Medical professional	SCID	Mental health professional	0.86	3/4	76	81	13.5	Fair
Chagas et al. (2010)	Depressive	Major depressive episode	GDS-15	15	Binary	Portuguese	America - South	Brazil	Mixed	Clinic	Adult	Mentally ill - Parkinson's	Good	78	23.1	Self report	SCID-CV	Mental health professional	0.91	7/8	77.8	88.3	26.4485	Strong
Castelo et al. (2010)	Depressive	Major depressive episode	GDS-15	15	Binary	Portuguese	America - South	Brazil	Urban	Clinic	Elderly	Clinical - PCC attendees (aged 60+)	Good	220	14	Medical professional	SCID	Mental health professional	0.91	4/5	86.8	82.4	30.7865	Strong
Pinho et al. (2010)	Depressive	Major depressive episode	GDS-15	15	Binary	Portuguese	America - South	Brazil	Urban	Clinic	Elderly	Physically ill - Coronary artery disease (aged 65+)	Fair	209	35.7	Medical professional	CAMDEX	Medical professional	0.89	6/7	85.4	84.6	32.1333	Strong
Malakouti et al. (2006)	Depressive	Major depressive episode	GDS-15	15	Binary	Farsi	Asia - South	Iran	Urban	Community	Elderly	General population (aged 59+)	Unblinded?	104	10.6	Mental health professional	CIDI	Mental health professional	0.887	7/8	90.9	79.3	38.2671	Strong
Castelo et al. (2010)	Depressive	Major depressive episode	GDS-30	30	Binary	Portuguese	America - South	Brazil	Urban	Clinic	Elderly	Clinical - PCC attendees (aged 60+)	Good	220	14	Medical professional	SCID	Mental health professional	0.93	10/11	92.1	79.7	45.7715	Strong
Castelo et al. (2010)	Depressive	Major depressive episode	GDS-4	4	Binary	Portuguese	America - South	Brazil	Urban	Clinic	Elderly	Clinical - PCC attendees (aged 60+)	Good	220	14	Medical professional	SCID	Mental health professional	0.85	0/1	84.2	74.7	15.7346	Fair
Ozalp et al. (2008)	Depressive	Major depressive episode	HADS	14	Likert	Turkish	Asia - West	Turkey	Mixed	Clinic	Adult	Physically ill - Breast cancer (women)	Good	175	8.3	Self report	SCID	Mental health professional	0.77	16/17	70.6	80.4	9.85048	Weak
Fabregas et al. (2012)	Depressive	Major depressive episode	HADS-D	7	Likert	Portuguese	America - South	Brazil	Mixed	Clinic	Adult	Physically ill - Chronic hepatitis C	Good	75	28	Self report	MINI	Mental health professional	0.86	7/8	85.7	77.8	21.0025	Strong
Yang et al. (2014)	Depressive	Major depressive episode	HADS-D	7	Likert	Chinese	Asia - East	China	Mixed	Clinic	Adult	Physically ill - Psycho-cardiological outpatients	Unblinded?	100	38	Medical professional	MINI	Medical professional	0.86	8/9	80	92.9	52.338	Very Strong
Ozalp et al. (2008)	Depressive	Major depressive episode	HADS-D	7	Likert	Turkish	Asia - West	Turkey	Mixed	Clinic	Adult	Physically ill - Breast cancer (women)	Good	175	8.3	Self report	SCID	Mental health professional	0.79	5/6	76.5	67.1	6.63927	Weak
Oruc et al. (2008)	Depressive	Major depressive episode	HSCL-25	25	Likert	Bosnian	Europe - South	Bosnia and Herzegovina	Mixed	Clinic	Adult	Clinical - PCC attendees	Good	180	Unknown	Medical / mental health professional	SCID	Mental health professional	0.94	1.80/1.81	93.2	91.2	142.043	Very Strong
Akena et al. (2013)	Depressive	Major depressive episode	K-10	10	Likert	English	Africa - East	Uganda	Urban	Clinic	Adult	HIV+	Good	368	17.4	Medical professional	MINI	Medical professional	0.825	22/23	83	72	12.5546	Fair
Spies et al. (2009b)	Depressive	Major depressive episode	K-10	10	Likert	Xhosa/Afrikaans/English	Africa - South	South Africa	Urban	Clinic	Adult	HIV+	Fair	429	53.1	Self report	MINI	Unknown	0.77	27/28	67	77	6.7971	Weak
Akena et al. (2013)	Depressive	Major depressive episode	K-6	6	Likert	English	Africa - East	Uganda	Urban	Clinic	Adult	HIV+	Good	368	17.4	Medical professional	MINI	Medical professional	0.815	12/13	77	67	6.7971	Weak
Fawzi et al. (2012)	Depressive	Major depressive episode	MDI-A	12	Likert	Arabic	Africa - North	Egypt	Mixed	Clinic	Adult	Clinical - Psychiatric outpatients	Unblinded?	100	50	Mental health professional	SCID	Mental health professional	Unknown	Unknown*	88.4	78.9	28.4963	Strong
de Oliveira et al. (2010)	Depressive	Major depressive episode	NDDI-E	6	Likert	Portuguese	America - South	Brazil	Mixed	Clinic	Adult	Mentally ill - Epilepsy	Very good	98	27.6	Self report	MINI-Plus	Mental health professional	0.89	15/16	81.5	83.1	21.6621	Strong
de Oliveira et al. (2011)	Depressive	Major depressive episode	NDDI-E	6	Likert	Portuguese	America - South	Brazil	Mixed	Clinic	Adult	Mentally ill - Epilepsy	Good	142	28.2	Self report	MINI-Plus	Mental health professional	0.87	15/16	70	87.3	16.0394	Fair
Abeyasinghe et al. (2012)	Depressive	Major depressive episode	PDS	25	Binary	Sinhalese	Asia - South	Sri Lanka	Mixed	Clinic	Adult	Clinical - Psychiatric outpatients	Good	100	50	Medical professional	SCID	Mental health professional	0.95	9/10	88.5	85	43.6087	Strong
Akena et al. (2013)	Depressive	Major depressive episode	PHQ-2	2	Likert	English	Africa - East	Uganda	Urban	Clinic	Adult	HIV+	Good	368	17.4	Medical professional	MINI	Medical professional	0.82	2/3	80	70	9.33333	Weak
Chen et al. (2010)	Depressive	Major depressive episode	PHQ-2	2	Likert	Chinese	Asia - East	China	Urban	Clinic	Elderly	Clinical - PCC attendees (aged 60+)	Good	77	Unknown	Self report / medical professional	SCID	Mental health professional	0.92	2/3	84	90	47.25	Strong
Zhang et al. (2013)	Depressive	Major depressive episode	PHQ-2	2	Likert	Chinese	Asia - East	China	Urban	Community	Adult	Students - University	Good	959	8.8	Self report	SCID	Mental health professional	0.94	2/3	81	96.5	117.541	Very Strong
Pence et al. (2012)	Depressive	Major depressive episode	PHQ-9	9	Likert	English	Africa - Central	Cameroon	Urban	Clinic	Adult	HIV+	Acceptable	398	2.8	Non-medical interviewer	CIDI	Medical professional	0.68	9/10*	27	94	5.79452	Weak
Gelaye et al. (2013)	Depressive	Major depressive episode	PHQ-9	9	Likert	Amharic	Africa - East	Ethiopia	Mixed	Clinic	Adult	Clinical - Hospital outpatients	Very good	363	12.7	Medical professional	SCAN	Mental health professional	0.77	9/10	71.1	76.6	8.0535	Weak
Akena et al. (2013)	Depressive	Major depressive episode	PHQ-9	9	Likert	English	Africa - East	Uganda	Urban	Clinic	Adult	HIV+	Good	368	17.4	Medical professional	MINI	Medical professional	0.96	9/10	91	81	43.1053	Strong
Adewuya et al. (2006a)	Depressive	Major depressive episode	PHQ-9	9	Likert	English	Africa - West	Nigeria	Urban	Community	Adult	Students - University	Good	512	2.5	Self report	MINI	Mental health professional	0.995	9/10	84.6	99.4	910.091	Very Strong
Wulsin et al. (2002)	Depressive	Major depressive episode	PHQ-9	9	Likert	Spanish	America - Central	Honduras	Rural	Clinic	Adult	Clinical - PCC attendees (mothers of children aged <10)	Unblinded	34	38.2	Medical professional	SCID	Medical professional	Unknown	9/10*	76.9	100	→∞	Very Strong
Santos et al. (2013)	Depressive	Major depressive episode	PHQ-9	9	Likert	Portuguese	America - South	Brazil	Urban	Community	Adult	General population	Good	447	Unknown	Non-medical interviewer	MINI	Unknown	0.8606	8/9	77.5	86.7	22.4536	Strong
Chen et al. (2013)	Depressive	Major depressive episode	PHQ-9	9	Likert	Chinese	Asia - East	China	Urban	Clinic	Adult	Clinical - PCC attendees	Good	280	Unknown	Self report	SCID	Mental health professional	0.91	9/10	87	81	28.5304	Strong
Chen et al. (2010)	Depressive	Major depressive episode	PHQ-9	9	Likert	Chinese	Asia - East	China	Urban	Clinic	Elderly	Clinical - PCC attendees (aged 60+)	Good	77	Unknown	Self report / medical professional	SCID	Mental health professional	0.92	8/9	86	85	34.8095	Strong
Zhang et al. (2013)	Depressive	Major depressive episode	PHQ-9	9	Likert	Chinese	Asia - East	China	Urban	Community	Adult	Students - University	Good	959	8.8	Self report	SCID	Mental health professional	0.98	10/11	89.3	97.1	279.44	Very Strong
Khamseh et al. (2011)	Depressive	Major depressive episode	PHQ-9	9	Likert	Farsi	Asia - South	Iran	Mixed	Clinic	Adult	Physically ill - Diabetes	Good	185	43.2	Self report	SCID	Mental health professional	0.83	12/13	73.8	76.2	9.01847	Weak
N Azah et al. (2005)	Depressive	Major depressive episode	PHQ-9	9	Likert	Malay	Asia - Southeast	Malaysia	Urban	Clinic	Adult	Clinical - PCC attendees	Fair	180	53.9	Self report	CIDI	Mental health professional	0.74	9/10	60.9	80.7	6.51264	Weak
Lotrakul et al. (2008)	Depressive	Major depressive episode	PHQ-9	9	Likert	Thai	Asia - Southeast	Thailand	Rural	Clinic	Adult	Clinical - PCC attendees	Good	279	6.8	Self report	MINI	Mental health professional	0.89	8/9	84	77	17.5761	Fair
Corapcioglu & Ozer (2004)	Depressive	Major depressive episode	PHQ-r	9	Likert	Turkish	Asia - West	Turkey	Urban	Clinic	Adult	Clinical - PCC attendees	Acceptable	1387	6.6	Self report	DSM	Mental health professional	Unknown	0/1 + 4/5*	71.4	91.9	28.3245	Strong
Nakimuli-Mpungu et al. (2012)	Depressive	Major depressive episode	SRQ-20	20	Binary	Luganda	Africa - East	Uganda	Urban	Clinic	Adult	HIV+	Good	200	12	Mental health professional	MINI	Mental health professional	0.9517	5/6	84	93.1	70.837	Very Strong
Basoglu et al. (2001)	Depressive	Major depressive episode	TSSC	23	Likert	Turkish	Asia - West	Turkey	Urban	Community	Adult	Trauma survivors - Earthquake	Good	130	41	Self report	SCID	Mental health professional	Unknown	37/38	83	73	13.2004	Fair
Barua & Kar (2010)	Depressive	Major depressive episode	WHO-5	5	Likert	Kannada/Hindi	Asia - South	India	Rural	Community	Elderly	General population (aged 60+)	Acceptable	609	21.7	Medical professional	ICD-10	Mental health professional	0.87	12/13*	97	86.4	205.412	Very Strong
Saipanish et al. (2009)	Depressive	Major depressive episode	WHO-5-T	5	Likert	Thai	Asia - Southeast	Thailand	Urban	Clinic	Adult	Clinical - PCC attendees	Good	274	6.9	Self report	MINI	Mental health professional	0.86	11/12	89	71	19.8088	Fair
Chagas et al. (2010)	Depressive	Major depressive episode	ZSDS	20	Likert	Portuguese	America - South	Brazil	Mixed	Clinic	Adult	Mentally ill - Parkinson's	Good	78	23.1	Self report	SCID-CV	Mental health professional	0.93	54/55	88.9	83.3	39.9491	Strong
Campo-Arias et al. (2006)	Depressive	Major depressive episode	ZSDS	20	Likert	Spanish	America - South	Colombia	Urban	Community	Adult	General population	Good	266	16.5	Self report	SCID	Mental health professional	0.901	39/40	88.6	74.8	23.0691	Strong
Diaz et al. (2005)	Depressive	Major depressive episode	ZSDS	20	Likert	Spanish	America - South	Colombia	Urban	Community	Adult	Students - University	Good	138	18.8	Self report	SCID	Mental health professional	0.86	52/53	96.2	70.5	60.5004	Very Strong
Campo-Arias et al. (2005)	Depressive	Major depressive episode	ZSDS	20	Likert	Spanish	America - South	Colombia	Urban	Community	Adult	Students - University (female)	Good	110	17.3	Self report	SCID	Mental health professional	0.86	50/51	94.7	67	36.2773	Strong
Chagas et al. (2010)	Depressive	Major depressive episode	ZSDS minus phys items	11	Likert	Portuguese	America - South	Brazil	Mixed	Clinic	Adult	Mentally ill - Parkinson's	Good	78	23.1	Self report	SCID-CV	Mental health professional	0.94	23/24	100	71.7	→∞	Very Strong
Campo et al. (2006)	Depressive	Major depressive episode	ZSDS-10	10	Likert	Spanish	America - South	Colombia	Urban	Community	Adult	General population	Good	266	16.5	Unknown	SCID	Unknown	0.898	19/20	95.5	70.3	50.2331	Very Strong
Diaz et al. (2005)	Depressive	Major depressive episode	ZSDS-10	10	Likert	Spanish	America - South	Colombia	Urban	Community	Adult	Students - University	Good	138	18.8	Self report	SCID	Mental health professional	0.84	21/22	92.3	71.4	29.9256	Strong
Diaz et al. (2005)	Depressive	Major depressive episode	ZSDS-11	11	Likert	Spanish	America - South	Colombia	Urban	Community	Adult	Students - University	Good	138	18.8	Self report	SCID	Mental health professional	0.84	23/24	96.2	67	51.3987	Very Strong
Diaz et al. (2005)	Depressive	Major depressive episode	ZSDS-15	15	Likert	Spanish	America - South	Colombia	Urban	Community	Adult	Students - University	Good	138	18.8	Self report	SCID	Mental health professional	0.86	31/32	96.2	67.9	53.5496	Very Strong
Diaz et al. (2005)	Depressive	Major depressive episode	ZSDS-9	9	Likert	Spanish	America - South	Colombia	Urban	Community	Adult	Students - University	Good	138	18.8	Self report	SCID	Mental health professional	0.82	19/20	92.3	64.3	21.5901	Strong
Furlanetto et al. (2005)	Depressive	Moderate to severe depression	BDI-SF	13	Likert	Portuguese	America - South	Brazil	Mixed	Clinic	Adult	Clinical - Hospital inpatients	Good	155	20	Self report	CIS	Mental health professional	0.98	13/14	93.5	96	345.231	Very Strong
Adewuya et al. (2005)	Depressive	Postnatal depression	BDI	21	Likert	Yoruba	Africa - West	Nigeria	Urban	Clinic	Perinatal	Postnatal women	Fair	876	14.6	Mental health professional	SCID	Mental health professional	0.92	9/10	89.1	97.2	283.765	Very Strong
Li et al. (2011)	Depressive	Postnatal depression	C-PDSS	35	Likert	Chinese	Asia - East	China	Urban	Clinic	Perinatal	Postnatal women	Very good	387	28.7	Self report	SCID	Non-medical interviewer	0.98	76/77	97.3	87	241.171	Very Strong
Tesfaye et al. (2010)	Depressive	Postnatal depression	EPDS	10	Likert	Amharic	Africa - East	Ethiopia	Rural	Clinic	Perinatal	Postnatal women	Good	100	13	Medical professional	DSM	Mental health professional	0.86	7/8	84.6	77	18.3913	Fair
Chibanda et al. (2010)	Depressive	Postnatal depression	EPDS	10	Likert	Shona	Africa - East	Zimbabwe	Urban	Clinic	Perinatal	Postnatal women	Good	210	33	Non-medical interviewer	SCID	Mental health professional	0.82	11/12	88	87	49.0769	Strong
Agoub et al. (2005)	Depressive	Postnatal depression	EPDS	10	Likert	Arabic	Africa - North	Morocco	Urban	Clinic	Perinatal	Postnatal women	Unblinded	144	18.75	Self report / mental health professional	MINI	Mental health professional	Unknown	11/12	92	96	276	Very Strong
Lawrie et al. (1998)	Depressive	Postnatal depression	EPDS	10	Likert	English/Afrikaans/Zulu	Africa - South	South Africa	Urban	Clinic	Perinatal	Postnatal women	Fair	102	24.5	Medical professional	DSM	Medical professional	Unknown	11/12	80	76.6	13.094	Fair
Abiodun (2006)	Depressive	Postnatal depression	EPDS	10	Likert	English/Yoruba	Africa - West	Nigeria	Urban	Clinic	Perinatal	Postnatal women	Good	360	18.6	Self report / non-medical interviewer	PSE	Mental health professional	Unknown	8/9	88.1	84.3	39.7518	Strong
Adewuya et al. (2005)	Depressive	Postnatal depression	EPDS	10	Likert	Yoruba	Africa - West	Nigeria	Urban	Clinic	Perinatal	Postnatal women	Fair	876	14.6	Mental health professional	SCID	Mental health professional	0.99	8/9	94	97	506.556	Very Strong
Uwakwe (2003)	Depressive	Postnatal depression	EPDS	10	Likert	Igbo/English	Africa - West	Nigeria	Urban	Clinic	Perinatal	Postnatal women	Unblinded?	225	10.7	Medical professional	CIDI/ICD-10	Mental health professional	Unknown	8/9	75	97	97	Very Strong
Figueira et al. (2009)	Depressive	Postnatal depression	EPDS	10	Likert	Portuguese	America - South	Brazil	Urban	Clinic	Perinatal	Postnatal women	Good	245	26.9	Medical professional	MINI	Mental health professional	0.937	9/10	86.4	91.1	65.0284	Very Strong
Santos et al. (2007)	Depressive	Postnatal depression	EPDS	10	Likert	Portuguese	America - South	Brazil	Urban	Community	Perinatal	Postnatal women	Fair	378	Unknown	Non-medical interviewer	ICD-10	Mental health professional	0.8401	9/10	82.7	65.3	8.99587	Weak
Lau et al. (2010)	Depressive	Postnatal depression	EPDS	10	Likert	Chinese	Asia - East	China	Urban	Clinic	Perinatal	Postnatal women	Good	342	4.7	Self report	SCID	Non-medical interviewer	0.896	10/11	81.3	80.7	18.1788	Fair
Gausia et al. (2007)	Depressive	Postnatal depression	EPDS	10	Likert	Bangla	Asia - South	Bangladesh	Urban	Clinic	Perinatal	Postnatal women	Good	100	9	Non-medical interviewer	SCID	Mental health professional	0.95	9/10	88.9	86.8	52.6653	Very Strong
Mazhari & Nakhaee (2007)	Depressive	Postnatal depression	EPDS	10	Likert	Farsi	Asia - South	Iran	Urban	Clinic	Perinatal	Postnatal women	Fair	200	34.5	Non-medical interviewer	DSM	Mental health professional	0.93	10/11	87	86.3	42.1567	Strong
Regmi et al. (2002)	Depressive	Postnatal depression	EPDS	10	Likert	Nepali	Asia - South	Nepal	Urban	Clinic	Perinatal	Postnatal women	Unblinded	100	5	Mental health professional	DSM	Mental health professional	Unknown	12/13	100	92.6	→∞	Very Strong
Mahmud et al. (2003)	Depressive	Postnatal depression	EPDS	10	Likert	Malay	Asia - Southeast	Malaysia	Urban	Clinic	Perinatal	Postnatal women	Fair	64	14.1	Self report	CIDI	Mental health professional	0.998	11/12	100	98.18	→∞	Very Strong
Pitanupong et al. (2007)	Depressive	Postnatal depression	EPDS	10	Likert	Thai	Asia - Southeast	Thailand	Urban	Clinic	Perinatal	Postnatal women	Good	351	10.8	Self report	DSM	Mental health professional	0.84	6/7	74	74	8.10059	Weak
Aydin et al. (2004)	Depressive	Postnatal depression	EPDS	10	Likert	Turkish	Asia - West	Turkey	Mixed	Clinic	Perinatal	Postnatal women	Good	341	35.8	Self report / non-medical interviewer	SCID	Mental health professional	0.72	12/13	75.5	71.5	7.73111	Weak
Tesfaye et al. (2010)	Depressive	Postnatal depression	K-10	10	Likert	Amharic	Africa - East	Ethiopia	Rural	Clinic	Perinatal	Postnatal women	Good	100	13	Medical professional	DSM	Mental health professional	0.91	7/8	84.6	75.9	17.3011	Fair
Baggaley et al. (2007)	Depressive	Postnatal depression	K-10	10	Likert	Dioula/Mooré/West African French	Africa - West	Burkina Faso	Mixed	Clinic	Perinatal	Postnatal women	Good	61	44	Non-medical interviewer	ICD-10	Mental health professional	0.77	12/13	74	76	9.01282	Weak
Tesfaye et al. (2010)	Depressive	Postnatal depression	K-6	6	Likert	Amharic	Africa - East	Ethiopia	Rural	Clinic	Perinatal	Postnatal women	Good	100	13	Medical professional	DSM	Mental health professional	0.91	5/6	84.6	80.5	22.6783	Strong
Baggaley et al. (2007)	Depressive	Postnatal depression	K-6	6	Likert	Dioula/Mooré/West African French	Africa - West	Burkina Faso	Mixed	Clinic	Perinatal	Postnatal women	Good	61	44	Non-medical interviewer	ICD-10	Mental health professional	0.75	9/10	59	85	8.15447	Weak
Cantilino et al. (2007)	Depressive	Postnatal depression	PDSS	35	Likert	Portuguese	America - South	Brazil	Urban	Clinic	Perinatal	Postnatal women	Good	120	13.3	Self report	SCID	Unknown	Unknown	101/102	93.8	95.2	300.059	Very Strong
Zubaran et al. (2009)	Depressive	Postnatal depression	PDSS	35	Likert	Portuguese	America - South	Brazil	Urban	Clinic	Perinatal	Postnatal women	Good	101	8.9	Self report	SCID	Unknown	0.88	80/81	89	72	20.8052	Strong
Vittayanont et al. (2006)	Depressive	Postnatal depression	PDSS	35	Likert	Thai	Asia - Southeast	Thailand	Mixed	Clinic	Perinatal	Postnatal women	Good	400	10	Non-medical interviewer	DSM	Mental health professional	0.8	51/52	72	79	9.67347	Weak
Stewart et al. (2009)	Depressive	Postnatal depression	SRQ-20	20	Binary	Chichewa	Africa - East	Malawi	Rural	Clinic	Perinatal	Postnatal women	Good	114	32.5	Non-medical interviewer	SCID	Mental health professional	0.83	5/6	80.1	70.6	9.66578	Weak
Santos et al. (2007)	Depressive	Postnatal depression	SRQ-20	20	Binary	Portuguese	America - South	Brazil	Urban	Community	Perinatal	Postnatal women	Fair	378	Unknown	Non-medical interviewer	ICD-10	Mental health professional	0.8402	5/6	84.8	67.9	11.801	Fair
Li et al. (2011)	Depressive	Postnatal major depressive episode	C-PDSS	35	Likert	Chinese	Asia - East	China	Urban	Clinic	Perinatal	Postnatal women	Very good	387	6.2	Self report	SCID	Non-medical interviewer	0.99	97/98	87.5	96.9	218.806	Very Strong
Lawrie et al. (1998)	Depressive	Postnatal major depressive episode	EPDS	10	Likert	English/Afrikaans/Zulu	Africa - South	South Africa	Urban	Clinic	Perinatal	Postnatal women	Fair	102	7.8	Medical professional	DSM	Medical professional	Unknown	11/12	100	68.1	→∞	Very Strong
Adewuya et al. (2005)	Depressive	Postnatal major depressive episode	EPDS	10	Likert	Yoruba	Africa - West	Nigeria	Urban	Clinic	Perinatal	Postnatal women	Fair	876	5.5	Mental health professional	SCID	Mental health professional	0.99	12/13	95.8	97.9	1063.36	Very Strong
Vega-Dienstmaier et al. (2002)	Depressive	Postnatal major depressive episode	EPDS	10	Likert	Spanish	America - South	Peru	Urban	Clinic	Perinatal	Postnatal women	Fair	321	5.9	Unknown	SCID	Unknown	0.86	13/14	84.2	79.5	20.6666	Strong
Mazhari & Nakhaee (2007)	Depressive	Postnatal major depressive episode	EPDS	10	Likert	Farsi	Asia - South	Iran	Urban	Clinic	Perinatal	Postnatal women	Fair	200	21.5	Non-medical interviewer	DSM	Mental health professional	0.98	12/13	95.3	87.9	147.299	Very Strong
Vittayanont et al. (2006)	Depressive	Postnatal major depressive episode	PDSS	35	Likert	Thai	Asia - Southeast	Thailand	Mixed	Clinic	Perinatal	Postnatal women	Good	400	1	Non-medical interviewer	DSM	Mental health professional	0.92	90/91	75	99	297	Very Strong
Stewart et al. (2009)	Depressive	Postnatal major depressive episode	SRQ-20	20	Binary	Chichewa	Africa - East	Malawi	Rural	Clinic	Perinatal	Postnatal women	Good	114	32.5	Non-medical interviewer	SCID	Mental health professional	0.86	8/9	66.2	80.8	8.24236	Weak
Liu et al. (2008)	PTSD	PTSD	7 symptom screen	7	Likert	Chinese	Asia - East	China	Mixed	Community	Adult	General population trauma survivors natural disaster	Good	5505	~10	Non-medical interviewer	DSM	Non-medical interviewer	0.985	2/3	87.9	97.9	338.662	Very Strong
Liu et al. (2007)	PTSD	PTSD	7 symptom screen	7	Likert	Chinese	Asia - East	China	Mixed	Community	Child & Adolescent	Trauma survivors - Natural disaster (aged 7-15)	Good	1222	~5	Non-medical interviewer	DSM	Non-medical interviewer	Unknown	2/3	96.9	99	3094.55	Very Strong
Pupo et al. (2011)	PTSD	PTSD	CAPS	30	Likert	Portuguese	America - South	Brazil	Urban	Community	Adult	Trauma survivors - Urban violence	Good	98	51	Self report	SCID	Mental health professional	0.97	45/46	90	95.8	205.286	Very Strong
Kohrt et al. (2011)	PTSD	PTSD	CPSS	17	Likert	Nepali	Asia - South	Nepal	?	Community	Child & Adolescent	General population (aged 11-14)	Good	162	17.3	Non-medical interviewer	K-SADS/GAPD	Mental health professional	0.77	19/20	68	73	5.74537	Weak
Myer et al. (2008)	PTSD	PTSD	HTQ	30	Likert	Afrikaans/Xhosa	Africa - South	South Africa	Urban	Clinic	Adult	HIV+	Good	465	5.2	Non-medical interviewer	MINI	Mental health professional	0.737	61/62	74	70	6.64103	Weak
Oruc et al. (2008)	PTSD	PTSD	HTQ	30	Likert	Bosnian	Europe - South	Bosnia and Herzegovina	Mixed	Clinic	Adult	Clinical - PCC attendees	Good	180	Unknown	Medical / mental health professional	SCID	Mental health professional	0.98	2.06/2.07	100	93.9	→∞	Very Strong
Hollander et al. (2007)	PTSD	PTSD	HTQ-R	30	Likert	Russian	Asia - Central	Tajikistan	Mixed	Clinic	Adult	Clinical - Psychiatric outpatients	Good	75	Unknown	Mental health professional	DSM	Mental health professional	Unknown	1.87/1.90	96	63	40.8649	Strong
John & Russell (2007)	PTSD	PTSD	IES-8	8	Likert	Sinhalese	Asia - South	Sri Lanka	Rural	Community	Adult	Trauma survivors - Tsunami (aged 13+)	Unblinded?	30	Unknown	Non-medical interviewer	DSM	Mental health professional	0.83	14/15	77	22	0.944259	Weak
Caiuby et al. (2012)	PTSD	PTSD	IES-R	22	Likert	Portuguese	America - South	Brazil	Urban	Clinic	Adult	Trauma survivors - Urban/domestic violence	Good	45	33.3	Mental health professional	DSM	Mental health professional	0.814	5.5/5.6	80	70	9.33333	Weak
Spies et al. (2009b)	PTSD	PTSD	K-10	10	Likert	Xhosa/Afrikaans/English	Africa - South	South Africa	Urban	Clinic	Adult	HIV+	Fair	429	21.5	Self report	MINI	Unknown	0.77	28/29	75	78	10.6364	Fair
Spies et al. (2009a)	PTSD	PTSD	K-10	10	Likert	Afrikaans	Africa - South	South Africa	Urban	Clinic	Perinatal	Antenatal women	Fair	129	3.1	Unknown	SCID	Unknown	0.69	28/29	50	80	4	Weak
Odenwald et al. (2007)	PTSD	PTSD	PDS	49	Likert	Somali	Africa - East	Somalia	Mixed	Community	Adult	Trauma survivors - Ex-combatants	Good	64	Unknown	Non-medical interviewer	CIDI	Mental health professional	0.874	13/14	90	90	81	Very Strong
Pineda et al. (2002)	PTSD	PTSD	PTSD-Checklist	24	Likert	Spanish	America - South	Colombia	Urban	Community	Adult	Trauma survivors - Guerilla attack	Fair	202	37.6	Self report / non-medical interviewer	SCID	Mental health professional	Unknown	46/47	81.6	77.8	15.5417	Fair
